# Supplementary material for: The Use of Patient-Reported Outcome Measures in Daily Clinical Practice of a Pediatric Nephrology Department
Source: Int J Environ Res Public Health. 2022 Apr 27;19(9):5338. doi: 10.3390/ijerph19095338 (PMC9102002; doi:10.3390/ijerph19095338)
Supplement: Supplementary file 1 [file ijerph-19-05338-s001.zip]

Archive with 1 entries (1 files):
- ijerph-1692907-supplementary.pdf
